# Supplementary material for: Plasma Extracellular Vesicles Enriched for Neuronal Origin: A Potential Window into Brain Pathologic Processes
Source: Front Neurosci. 2017 May 22;11:278. doi: 10.3389/fnins.2017.00278 (PMC5439289; doi:10.3389/fnins.2017.00278)
Supplement: Supplemental Table 1 — Raw signal (pixel density) readings from densitometric analysis performed by ImageJ software and used to create heatmaps in Figures 6A–E. [file Table1.XLSX]

## Sheet: Supplemental Table 1
Obesity Array
	Total EV	L1CAM	EpCAM	Serum
4-1BB	0	0.00220368	0.00333337	0.0310742
ACE-2	0.0200691	0.331921	0.193248	0.396929
Acrp30	0.642356	0.568435	0.65009	0.686348
Adipsin	0.155213	0.369483	0.390477	0.587545
AgRP	0.00412961	0.0664209	0.0879512	0.185019
Ang-2	0.0154336	0.251957	0.130289	0.300001
Angiopoietin-1	0.0109813	0.188943	0.090926	0.259362
ANGPTL4	0.00216195	0.00722039	0.0111867	0.134289
CRP	0.1823	0.125575	0.16058	0.644561
ENA-78	0.00605209	0.0635179	0.214634	0.427252
Fas	0	0.027769	0.113718	0.143717
FGF-6	0	0.112707	0.0966486	0.0666346
Growth Hormone	0	0.151511	0.0862562	0.0282944
HCC-4	0	0.127648	0.175292	0.138641
IFN-y	0	0.152012	0.153927	0.141584
IGFBP-1	0	0.36874	0.0875361	0.0436068
IGFBP-2	0.00227489	0.207525	0.110617	0.122199
IGFBP-3	0	0.186672	0.0418498	0.0201742
IGF-1	0.00243301	0.102235	0.0655932	0.0471112
IGF-1 SR	0	0.0258926	0.357644	0
IL-1 R4/ST2	0.00541712	0.0780038	0.0507995	0.045662
IL-2 sRI	0.00467172	0.0922695	0.0618523	0.0759222
IL-10	0	0	0	0.0358488
IL-11	0	0.00442876	0.0228817	0.095989
IL-12	0.00277183	0.190185	0.127807	0.17551
IL-1a	0.123128	0.502646	0.141156	0.234502
IL-1B	0	0.227396	0.073341	0.0569422
IL-6	0	0.0175831	0	0
IL-6 sR	0	0.263518	0.0818732	0.149964
IL-8	0	0.0960199	0.015361	0
Insulin	0	0.0368001	0.00544348	0
IP-10	0.00881033	0.177926	0.116504	0.14138
Leptin R	0.0609934	0.28941	0.135206	0.226845
Leptin	0	0.0513926	0.013666	0
LIF	0.0757357	0.34525	0.0980132	0.2479
Lymphotactin	0.0182596	0.156789	0.0229849	0.149823
MCP-1	0.0872907	0.268382	0.151695	0.443752
MCP-3	0	0.0983104	0.0213748	0.196585
MCSF	0	0.0186072	0	0
MIF	0.0104367	0.294206	0.0240377	0
MIP-1B	0.00155208	0.358818	0.00556734	0
MSP a	0	0.128323	0	0
OPG	0	0.0998817	0.000482421	0
OSM	0	0.198778	0.0233565	0.0109067
PAI-I	0	0.00536576	0	0
PARC	0	0.0862456	0.00122555	0.0189643
PDGF-AA	0.00426514	0.134258	0.00289988	0.0191455
PDGF-AB	0.00175537	0.0746432	0.00569119	0.0297637
PDGF-BB	0.00480725	0.0529179	0.00562697	0.0139683
RANTES	0.0439445	0.345991	0.14525	0.252977
Resistin	0.017218	0.321474	0.081669	0.237747
Serum Amyloid A	0.229986	0.210712	0.255941	0.526719
SDF-1	0.0135588	0.103785	0.0790658	0.0977826
sTNF RII	0	0.190076	0.0556321	0
sTNT RI	0.00568818	0.0908507	0.0437925	0
TECK	0	0.0460926	0.0530288	0
TGF-B	0	0.00652309	0.00502834	0
TIMP-1	0.0570581	0.278483	0.330802	0.296939
TIMP-2	0	0.0148568	0.0119917	0
TNF-a	0	0.0543803	0.0276547	0.00347307
VEGF	0.0063884	0.119949	0.0329231	0.0675403
XEDAR	0.00487501	0.0532448	0.0423888	0.116016
Phospho-kinase array
	Total EV	L1CAM EV	EpCAM EV
p38a(T180/Y182)	0.0678827	0.132126	0.0134261
ERK1/2(T202/Y204, T185/Y187)	0.0750026	0.522274	0.0168011
JNK 1/2/3 (T183/Y185, T221/Y223)	0.0220854	0.369399	0.00672535
GSK-3 alpha/beta (S21/S9)	0.0554376	0.25118	0.0354348
EGF R (Y1086)	0.00564569	0.0142613	0
MSK1/2 (S376/S360)	0.0496306	0.193483	0.0516332
AMPK alpha1(T183)	0.00396543	0.0258874	0.00270834
Akt 1/2/3 (S473)	0.0216642	0.45599	0.00623583
TOR (S2448)	0.00927731	0.111914	0.0037415
CREB (S133)	0.00830499	0.0546338	0.00484845
HSP27 (S78/S82)	0.00406848	0.0230507	0.00395551
AMPK alpha2	0.0415474	0.239199	0.0613276
beta-Catenin	0.00558072	0.35898	0.00586931
Src (Y419)	0.00495566	0.0101258	0
Lyn (Y397)	0.0414264	0.36882	0.0338654
Lck(Y394)	0.00718706	0.167274	0.00391861
STAT2(Y689)	0.0809014	0.406431	0.103908
STAT5a(Y694)	0.0174927	0.328168	0.0236101
Fyn(Y420)	0.0413793	0.342343	0.0184295
Yes(Y426)	0.019919	0.135328	0.0113942
Fgr(Y412)	0.0153912	0.0647308	0.0103365
STAT6(Y641)	0.0713822	0.528034	0.0681145
STAT5b (Y699)	0.0165495	0.344688	0.00785198
Hck(Y411)	0.0363117	0.290032	0.0147348
Chk-2(T68)	0.0213282	0.136192	0.0134507
FAK(Y397)	0.019686	0.0449756	0.0209952
PDGF Rbeta(Y751)	0.00605568	0.0564843	0.00398995
STAT5a/b(Y694/Y699)	0.0273413	0.418306	0.023337
PRAS40 (T246)	0.26451	0.242433	0.191038
p53(S392)	0.0250147	0.0521564	0.00438027
Akt 1/2/3(T308)	0.0204715	0.0778928	0.0237299
p53(S46)	0.0563719	0.228872	0.050965
p70 S6 Kinase(T389)	0.015854	0.252265	0.020438
p53(S15)	0.0314359	0.16467	0.0236221
c-Jun(S63)	0.0970629	0.316144	0.085767
p70 S6 Kinase(T421/S424)	0.0237192	0.115101	0.0349686
RSK1/2/3(S380/S386/S377)	0.116729	0.561042	0.128408
eNOS(S1177)	0.0950387	0.526626	0.0561174
STAT3(Y705)	0.0587492	0.575795	0.0604266
p27(T198)	0.00273043	0.0214645	0.0023801
PLC gamma1(Y783)	0.0551866	0.118219	0.0185432
STAT3(S727)	0.0794478	0.459993	0.0529554
WNK1(T60)	0.019637	0.0911517	0.0157832
PYK2(Y402)	0.0545456	0.167195	0.0561861
HSP60	0.0391054	0.537832	0.0109543
MAPK array
	Total EV	L1CAM EV	EpCAM EV
Akt1 (S473)	0	0.00844471	0.0011602
Akt2(S474)	0	0.0278538	0.000421262
Akt3(S472)	0	0.00793626	8.98e-05
Akt pan (S473, S474, S472)	0	0.0861781	0.000110495
CREB (S133)	0	0.019113	0
ERK1( T202/Y204)	0	0.00954747	0.00727425
ERK2 (T185/Y187	0	0.0107225	0.00463388
GSK3a/B(S21/S9)	0.0178917	0.0109395	0.00351972
GSK-3N(S9)	0.00623299	0.0070414	0.00276698
HSP27(S78/S82)	0	0.0413513	0.00813979
JNK1(T183/Y185)	0	0.00896219	0.000421262
JNK2(T183/Y185)	0	0.0277408	0
JNK3(T221/T223)	0	0.00987287	0
JNK pan (T183/Y185, Tss1/Y223)	0	0.109731	0
MKK3(S218/T222)	0	0.0207852	0
MKK6(S207/T211)	0.00434929	0.0182182	0.00180935
MSK2(S360)	0.0354452	0.0687553	0.020628
p38a(T180/Y182)	0	0.0044246	0.000428168
p38B(T180/Y182)	0	0.0189029	0.0113119
p38d(T180/Y182)	0	0.0170114	0.00845746
p38y(T183/Y185)	0	0.0139382	0.00758501
p53(S46)	0	0.00959266	0.00237564
p70S6 Kinase (T421/S424)	0	0.00709563	0.00743769
RSK1(S380)	0.00334419	0.0354217	0.00502521
RSK2(S386)	0.022563	0.0129122	0.00320895
Tor(S2448)	0	0.0215739	0.00194747
Kidney array
	Total EV	L1CAM EV	EpCAM EV
Adiponectin	0.78212	0.553207	0.513603
ANPEP	0.233834	0.0406116	0.0467809
Angiotensinogen	0.0588346	0.600943	0.613839
Annexin V	0.0173839	0.0173916	0.00416905
B2-Microglobulin	0.723345	0.703209	0.762981
Clusterin	0.653116	0.61285	0.546499
CXCL16	0.0135123	0.0101182	0.00456318
Cyr61	0.0171455	0.00678081	0.0039336
Cystatin C	0.443963	0.290514	0.428092
DPPIV	0.0255171	0.00323125	0.00275122
EGF	0.0514564	0.0375294	0.00631117
EGF R	0.0505375	0.0194228	0.00969197
FABP1	0.0545085	0.014792	0.00958704
Fetuin A	0.789632	0.794454	0.799133
GROa	0.0211711	0.0221589	0.0128399
IL-1ra	0.0187796	0.0220856	0.0046374
IL-6	0.0499043	0.0533825	0.0134362
IL-10	0.0558967	0.0292858	0.0114118
TIM-1	0.0144758	0.00908488	0.00349853
Lipocalin-2	0.260148	0.130574	0.11346
MCP-1	0.0441005	0.0352355	0.0177639
MMP-9	0.032118	0.0163078	0.00808474
Neprilysin	0.0194303	0.0168106	0.00268724
PSA	0.0134626	0.0370039	0.00201671
RAGE	0.0130777	0.0130008	0.00369815
RBP4	0.763857	0.782424	0.787007
Renin	0.0210147	0.011106	0.00589656
Resistin	0.051521	0.0984582	0.0650797
SCF	0.0129113	0.0135288	0.00297387
Serpin A3	0.308242	0.433035	0.333507
TNFa	0.0106141	0.0044338	0
TNFRI	0.0124568	0.00868571	0.00438403
TFF3	0.0186554	0.0163078	0.00514926
Thrombospondin-1	0.00322844	0	0.00198344
TWEAK	0.00518289	0.00225353	0.000161234
uPA	0.0038493	0.0082537	0.000639818
VCAM-1	0.120776	0.0207492	0.0628941
VEGF	0.0305659	0.0361702	0.0159955
Apoposis array
	Total EV	L1CAM EV	EpCAM EV
Bad	0.107186	0.255201	0.0994684
Bax	0.141803	0.376421	0.233017
Bcl-2	0.384611	0.252892	0.275483
Bd-x	0.0350881	0.0304334	0.0248515
Pro-Caspase-3	0.0619732	0.289016	0.0721127
Cleaved Caspase-3	0.0162999	0.0276667	0.0205277
Catalase	0.0440166	0.0571257	0.0258957
cIAP-1	0.0283925	0.170098	0.0414212
cIAP-2	0.0446924	0.277436	0.0488713
Claspin	0.0308309	0.183575	0.0421528
Clusterin	0.948131	0.976587	1.00741
Cytochrome C	0.205231	0.573212	0.379072
TRAIL R1/DR4	0.0483236	0.205143	0.0514256
TRAIL R2/DR5	0.0478564	0.215699	0.0715406
FADD	0.184157	0.205607	0.089414
Fas/TNFRSF6/CD95	0.0478564	0.159646	0.0459044
HIF-1a	0.0477537	0.211239	0.0446007
H0-1/HM0X1/HSP32	0.035141	0.1619	0.0376696
H0-2/HM0X2	0.0446924	0.267854	0.0410054
HSP27	0.0647792	0.172099	0.0573156
HSP60	0.0355583	0.131466	0.0533045
HSP70	0.0343624	0.379751	0.208266
HTRA2/0mi	0.0535679	0.286145	0.200972
Livin	0.0367511	0.242647	0.0573657
P0N2	0.0554365	0.29004	0.0592946
p21/CIP1/CDKN1A	0.0693477	0.455834	0.252504
p27/Kip1	0.0704346	0.196332	0.0554898
Phospho-p53 (S15)	0.0445865	0.079465	0.0617957
Phospho-p53 (S46)	0.308259	0.0986258	0.13167
Phospho-p53 (S392)	0.0212297	0.0219797	0.0182861
Phospho-Rad17 (S635)	0.0430294	0.314325	0.0372538
SMAC/Diablo	0.247376	0.279486	0.198784
Survivin	0.0460408	0.298752	0.0603889
TNF RI/TNFRSF1A	0.0230484	0.052825	0.0366816
XIAP	0.0397594	0.211448	0.141934

## Sheet: Obesity_Fig6A
	Total EV	L1CAM	EpCAM	Serum
4-1BB	0	0.00220368	0.00333337	0.0310742
ACE-2	0.0200691	0.331921	0.193248	0.396929
Acrp30	0.642356	0.568435	0.65009	0.686348
Adipsin	0.155213	0.369483	0.390477	0.587545
AgRP	0.00412961	0.0664209	0.0879512	0.185019
Ang-2	0.0154336	0.251957	0.130289	0.300001
Angiopoietin-1	0.0109813	0.188943	0.090926	0.259362
ANGPTL4	0.00216195	0.00722039	0.0111867	0.134289
CRP	0.1823	0.125575	0.16058	0.644561
ENA-78	0.00605209	0.0635179	0.214634	0.427252
Fas	0	0.027769	0.113718	0.143717
FGF-6	0	0.112707	0.0966486	0.0666346
Growth Hormone	0	0.151511	0.0862562	0.0282944
HCC-4	0	0.127648	0.175292	0.138641
IFN-y	0	0.152012	0.153927	0.141584
IGFBP-1	0	0.36874	0.0875361	0.0436068
IGFBP-2	0.00227489	0.207525	0.110617	0.122199
IGFBP-3	0	0.186672	0.0418498	0.0201742
IGF-1	0.00243301	0.102235	0.0655932	0.0471112
IGF-1 SR	0	0.0258926	0.357644	0
IL-1 R4/ST2	0.00541712	0.0780038	0.0507995	0.045662
IL-2 sRI	0.00467172	0.0922695	0.0618523	0.0759222
IL-10	0	0	0	0.0358488
IL-11	0	0.00442876	0.0228817	0.095989
IL-12	0.00277183	0.190185	0.127807	0.17551
IL-1a	0.123128	0.502646	0.141156	0.234502
IL-1B	0	0.227396	0.073341	0.0569422
IL-6	0	0.0175831	0	0
IL-6 sR	0	0.263518	0.0818732	0.149964
IL-8	0	0.0960199	0.015361	0
Insulin	0	0.0368001	0.00544348	0
IP-10	0.00881033	0.177926	0.116504	0.14138
Leptin R	0.0609934	0.28941	0.135206	0.226845
Leptin	0	0.0513926	0.013666	0
LIF	0.0757357	0.34525	0.0980132	0.2479
Lymphotactin	0.0182596	0.156789	0.0229849	0.149823
MCP-1	0.0872907	0.268382	0.151695	0.443752
MCP-3	0	0.0983104	0.0213748	0.196585
MCSF	0	0.0186072	0	0
MIF	0.0104367	0.294206	0.0240377	0
MIP-1B	0.00155208	0.358818	0.00556734	0
MSP a	0	0.128323	0	0
OPG	0	0.0998817	0.000482421	0
OSM	0	0.198778	0.0233565	0.0109067
PAI-I	0	0.00536576	0	0
PARC	0	0.0862456	0.00122555	0.0189643
PDGF-AA	0.00426514	0.134258	0.00289988	0.0191455
PDGF-AB	0.00175537	0.0746432	0.00569119	0.0297637
PDGF-BB	0.00480725	0.0529179	0.00562697	0.0139683
RANTES	0.0439445	0.345991	0.14525	0.252977
Resistin	0.017218	0.321474	0.081669	0.237747
Serum Amyloid A	0.229986	0.210712	0.255941	0.526719
SDF-1	0.0135588	0.103785	0.0790658	0.0977826
sTNF RII	0	0.190076	0.0556321	0
sTNT RI	0.00568818	0.0908507	0.0437925	0
TECK	0	0.0460926	0.0530288	0
TGF-B	0	0.00652309	0.00502834	0
TIMP-1	0.0570581	0.278483	0.330802	0.296939
TIMP-2	0	0.0148568	0.0119917	0
TNF-a	0	0.0543803	0.0276547	0.00347307
VEGF	0.0063884	0.119949	0.0329231	0.0675403
XEDAR	0.00487501	0.0532448	0.0423888	0.116016

## Sheet: pKA-Fig6B
	Total EV	L1CAM EV	EpCAM EV
p38a(T180/Y182)	0.0678827	0.132126	0.0134261
ERK1/2(T202/Y204, T185/Y187)	0.0750026	0.522274	0.0168011
JNK 1/2/3 (T183/Y185, T221/Y223)	0.0220854	0.369399	0.00672535
GSK-3 alpha/beta (S21/S9)	0.0554376	0.25118	0.0354348
EGF R (Y1086)	0.00564569	0.0142613	0
MSK1/2 (S376/S360)	0.0496306	0.193483	0.0516332
AMPK alpha1(T183)	0.00396543	0.0258874	0.00270834
Akt 1/2/3 (S473)	0.0216642	0.45599	0.00623583
TOR (S2448)	0.00927731	0.111914	0.0037415
CREB (S133)	0.00830499	0.0546338	0.00484845
HSP27 (S78/S82)	0.00406848	0.0230507	0.00395551
AMPK alpha2	0.0415474	0.239199	0.0613276
beta-Catenin	0.00558072	0.35898	0.00586931
Src (Y419)	0.00495566	0.0101258	0
Lyn (Y397)	0.0414264	0.36882	0.0338654
Lck(Y394)	0.00718706	0.167274	0.00391861
STAT2(Y689)	0.0809014	0.406431	0.103908
STAT5a(Y694)	0.0174927	0.328168	0.0236101
Fyn(Y420)	0.0413793	0.342343	0.0184295
Yes(Y426)	0.019919	0.135328	0.0113942
Fgr(Y412)	0.0153912	0.0647308	0.0103365
STAT6(Y641)	0.0713822	0.528034	0.0681145
STAT5b (Y699)	0.0165495	0.344688	0.00785198
Hck(Y411)	0.0363117	0.290032	0.0147348
Chk-2(T68)	0.0213282	0.136192	0.0134507
FAK(Y397)	0.019686	0.0449756	0.0209952
PDGF Rbeta(Y751)	0.00605568	0.0564843	0.00398995
STAT5a/b(Y694/Y699)	0.0273413	0.418306	0.023337
PRAS40 (T246)	0.26451	0.242433	0.191038
p53(S392)	0.0250147	0.0521564	0.00438027
Akt 1/2/3(T308)	0.0204715	0.0778928	0.0237299
p53(S46)	0.0563719	0.228872	0.050965
p70 S6 Kinase(T389)	0.015854	0.252265	0.020438
p53(S15)	0.0314359	0.16467	0.0236221
c-Jun(S63)	0.0970629	0.316144	0.085767
p70 S6 Kinase(T421/S424)	0.0237192	0.115101	0.0349686
RSK1/2/3(S380/S386/S377)	0.116729	0.561042	0.128408
eNOS(S1177)	0.0950387	0.526626	0.0561174
STAT3(Y705)	0.0587492	0.575795	0.0604266
p27(T198)	0.00273043	0.0214645	0.0023801
PLC gamma1(Y783)	0.0551866	0.118219	0.0185432
STAT3(S727)	0.0794478	0.459993	0.0529554
WNK1(T60)	0.019637	0.0911517	0.0157832
PYK2(Y402)	0.0545456	0.167195	0.0561861
HSP60	0.0391054	0.537832	0.0109543

## Sheet: MAPK_Fig6C
	Total EV	L1CAM EV	EpCAM EV
Akt1 (S473)	0	0.00844471	0.0011602
Akt2(S474)	0	0.0278538	0.000421262
Akt3(S472)	0	0.00793626	8.98e-05
Akt pan (S473, S474, S472)	0	0.0861781	0.000110495
CREB (S133)	0	0.019113	0
ERK1( T202/Y204)	0	0.00954747	0.00727425
ERK2 (T185/Y187	0	0.0107225	0.00463388
GSK3a/B(S21/S9)	0.0178917	0.0109395	0.00351972
GSK-3N(S9)	0.00623299	0.0070414	0.00276698
HSP27(S78/S82)	0	0.0413513	0.00813979
JNK1(T183/Y185)	0	0.00896219	0.000421262
JNK2(T183/Y185)	0	0.0277408	0
JNK3(T221/T223)	0	0.00987287	0
JNK pan (T183/Y185, Tss1/Y223)	0	0.109731	0
MKK3(S218/T222)	0	0.0207852	0
MKK6(S207/T211)	0.00434929	0.0182182	0.00180935
MSK2(S360)	0.0354452	0.0687553	0.020628
p38a(T180/Y182)	0	0.0044246	0.000428168
p38B(T180/Y182)	0	0.0189029	0.0113119
p38d(T180/Y182)	0	0.0170114	0.00845746
p38y(T183/Y185)	0	0.0139382	0.00758501
p53(S46)	0	0.00959266	0.00237564
p70S6 Kinase (T421/S424)	0	0.00709563	0.00743769
RSK1(S380)	0.00334419	0.0354217	0.00502521
RSK2(S386)	0.022563	0.0129122	0.00320895
Tor(S2448)	0	0.0215739	0.00194747

## Sheet: Kidney_Fig6D
	Total EV	L1CAM EV	EpCAM EV
Adiponectin	0.78212	0.553207	0.513603
ANPEP	0.233834	0.0406116	0.0467809
Angiotensinogen	0.0588346	0.600943	0.613839
Annexin V	0.0173839	0.0173916	0.00416905
B2-Microglobulin	0.723345	0.703209	0.762981
Clusterin	0.653116	0.61285	0.546499
CXCL16	0.0135123	0.0101182	0.00456318
Cyr61	0.0171455	0.00678081	0.0039336
Cystatin C	0.443963	0.290514	0.428092
DPPIV	0.0255171	0.00323125	0.00275122
EGF	0.0514564	0.0375294	0.00631117
EGF R	0.0505375	0.0194228	0.00969197
FABP1	0.0545085	0.014792	0.00958704
Fetuin A	0.789632	0.794454	0.799133
GROa	0.0211711	0.0221589	0.0128399
IL-1ra	0.0187796	0.0220856	0.0046374
IL-6	0.0499043	0.0533825	0.0134362
IL-10	0.0558967	0.0292858	0.0114118
TIM-1	0.0144758	0.00908488	0.00349853
Lipocalin-2	0.260148	0.130574	0.11346
MCP-1	0.0441005	0.0352355	0.0177639
MMP-9	0.032118	0.0163078	0.00808474
Neprilysin	0.0194303	0.0168106	0.00268724
PSA	0.0134626	0.0370039	0.00201671
RAGE	0.0130777	0.0130008	0.00369815
RBP4	0.763857	0.782424	0.787007
Renin	0.0210147	0.011106	0.00589656
Resistin	0.051521	0.0984582	0.0650797
SCF	0.0129113	0.0135288	0.00297387
Serpin A3	0.308242	0.433035	0.333507
TNFa	0.0106141	0.0044338	0
TNFRI	0.0124568	0.00868571	0.00438403
TFF3	0.0186554	0.0163078	0.00514926
Thrombospondin-1	0.00322844	0	0.00198344
TWEAK	0.00518289	0.00225353	0.000161234
uPA	0.0038493	0.0082537	0.000639818
VCAM-1	0.120776	0.0207492	0.0628941
VEGF	0.0305659	0.0361702	0.0159955

## Sheet: Apoptosis_Fig6E
	Total EV	L1CAM EV	EpCAM EV
Bad	0.107186	0.255201	0.0994684
Bax	0.141803	0.376421	0.233017
Bcl-2	0.384611	0.252892	0.275483
Bd-x	0.0350881	0.0304334	0.0248515
Pro-Caspase-3	0.0619732	0.289016	0.0721127
Cleaved Caspase-3	0.0162999	0.0276667	0.0205277
Catalase	0.0440166	0.0571257	0.0258957
cIAP-1	0.0283925	0.170098	0.0414212
cIAP-2	0.0446924	0.277436	0.0488713
Claspin	0.0308309	0.183575	0.0421528
Clusterin	0.948131	0.976587	1.00741
Cytochrome C	0.205231	0.573212	0.379072
TRAIL R1/DR4	0.0483236	0.205143	0.0514256
TRAIL R2/DR5	0.0478564	0.215699	0.0715406
FADD	0.184157	0.205607	0.089414
Fas/TNFRSF6/CD95	0.0478564	0.159646	0.0459044
HIF-1a	0.0477537	0.211239	0.0446007
H0-1/HM0X1/HSP32	0.035141	0.1619	0.0376696
H0-2/HM0X2	0.0446924	0.267854	0.0410054
HSP27	0.0647792	0.172099	0.0573156
HSP60	0.0355583	0.131466	0.0533045
HSP70	0.0343624	0.379751	0.208266
HTRA2/0mi	0.0535679	0.286145	0.200972
Livin	0.0367511	0.242647	0.0573657
P0N2	0.0554365	0.29004	0.0592946
p21/CIP1/CDKN1A	0.0693477	0.455834	0.252504
p27/Kip1	0.0704346	0.196332	0.0554898
Phospho-p53 (S15)	0.0445865	0.079465	0.0617957
Phospho-p53 (S46)	0.308259	0.0986258	0.13167
Phospho-p53 (S392)	0.0212297	0.0219797	0.0182861
Phospho-Rad17 (S635)	0.0430294	0.314325	0.0372538
SMAC/Diablo	0.247376	0.279486	0.198784
Survivin	0.0460408	0.298752	0.0603889
TNF RI/TNFRSF1A	0.0230484	0.052825	0.0366816
XIAP	0.0397594	0.211448	0.141934
PBS	0	0.011577	0.00578065
